# Supplementary material for: Cryopreservation in rhinoceros—Setting a new benchmark for sperm cryosurvival
Source: PLoS One. 2018 Jul 11;13(7):e0200154. doi: 10.1371/journal.pone.0200154 (PMC6040743; doi:10.1371/journal.pone.0200154)
Supplement: S1 Table — (XLSX) [file pone.0200154.s001.xlsx]

## Sheet: BC media
Cryosurvival of rhinoceros sperm using Berliner Cryomedia plus DMSO
	Live		Acrosome intact		morphology normal		total motility				motility progressive	2
	pre freeze	post thaw	prefreeze	post thaw	pre freeze	post thaw	pre freeze	post thaw 0h	post thaw 1h	post thaw 3h	pre freeze	post thaw 0h	post thaw 1h	post thaw 3h
BC 3 cm
White rhino 1	84	90	82	84	72	65	85	76	48	46	85	65	39	31
Black rhino 1	77	73	68	67	51	44	50	50	74	45	50	36	42	36
Indina rhino 1	100	64	94	85	91	69	77	46	41	20	77	39	26	5
white rhino 2	95	83	96	61	87	48	86	54	60	47	84	32	53	46
white rhino 3	92	66	88	82	71	59	90	56	49	15	90	35	45	8
white rhino 4	94	69	94	85	69	55	80	51	56	3	80	44	45	0
white rhino 5	98	73	91	81	79	65	85	51	38	13	85	45	25	12
white rhino 6	90	90	94	87	70	78	76	47	13	15	76	35	10	12
white rhino 7	81	42	73	78	56	49	76	34	31	7	76	16	22	3
BC 4 cm
White rhino 1	89	89	82	85	72	63	85	59	43	18	85	51	38	5
Black rhino 1	77	62	68	53	51	42	50	49	18	25	50	36	13	22
Indina rhino 1	100	71	94	93	91	70	77	42	56	30	77	12	46	30
white rhino 2	95	90	96	72	87	63	86	54	64	45	84	32	57	44
white rhino 3	92	65	88	79	71	61	90	52	42	42	90	30	39	35
white rhino 4	94	80	94	83	69	61	80	28	23	12	80	26	22	7
white rhino 5	98	84	91	83	79	75	85	56	45	12	85	51	43	7
white rhino 6	90	90	94	78	70	60	76	55	39	43	76	38	30	37
white rhino 7	81	62	73	74	56	48	76	19	14	14	76	10	6	2
BC 5 cm
White rhino 1	89	85	82	81	72	64	85	50	52	24	85	45	46	14
Black rhino 1	77	65	68	67	51	36	50	61	37	26	50	38	27	20
Indina rhino 1	100	60	94	93	91	66	77	52	69	40	77	36	63	25
white rhino 2	95	78	96	95	87	79	86	52	55	51	84	36	46	40
white rhino 3	92	73	88	84	71	68	90	52	55	32	90	44	45	24
white rhino 4	94	86	94	71	69	39	80	14	11	10	80	9	8	4
white rhino 5	98	76	91	91	79	83	85	49	36	15	85	41	17	8
white rhino 6	90	80	94	73	70	50	76	47	45	48	76	41	3	43
white rhino 7	81	58	73	79	56	39	76	38	31	2	76	23	21	0
BC Dryshipper
White rhino 1	89	86	82	81	72	61	85	53	41	30	85	48	38	21
Black rhino 1	77	73	68	74	51	50	50	56	18	20	50	41	13	7
Indina rhino 1	100	66	94	87	91	75	77	57	16	10	77	31	2	0
white rhino 2	95	80	96	79	87	70	86	48	46	35	84	28	36	25
white rhino 3	92	60	88	79	71	67	90	45	45	7	90	33	39	3
white rhino 4	94	88	94	77	69	59	80	33	34	10	80	25	33	2
white rhino 5	98	83	91	47	79	31	85	42	36	15	85	37	33	13
white rhino 6	90	80	94	80	70	48	76	29	25	24	76	21	23	23
white rhino 7	81	52	73	67	56	52	76	35	36	7	76	25	17	2
summary of means
		total motility				progressive motility				Live		Acrosome intact		morphology normal
		pre freeze	post thaw 0h	post thaw 1h	post thaw 3h	pre freeze	post thaw 0h	post thaw 1h	post thaw 3h	pre freeze	post thaw	prefreeze	post thaw	pre freeze	post thaw
BC 3 cm	Mean	78.3333	51.6667	45.5556	23.4444	78.1111	38.5556	34.1111	17	90.1111	72.2222	86.6667	78.8889	71.7778	59.1111
	SD	11.7367	11.1018	17.6572	17.6076	11.5914	13.0107	13.9503	16.4241	7.86518	14.9146	10.1612	8.96444	12.969	11.1517
	SEM	3.91223	3.7006	5.88574	5.8692	3.86381	4.33689	4.6501	5.47469	2.62173	4.97152	3.38707	2.98815	4.32299	3.71724
BC 4 cm	Mean	78.3333	46	38.2222	26.7778	78.1111	31.7778	32.6667	21	90.6667	77	86.6667	77.7778	71.7778	60.3333
	SD	11.7367	13.8203	16.9247	13.773	11.5914	14.5669	16.4469	16.0935	7.54983	12.0934	10.1612	11.189	12.969	10.0747
	SEM	3.91223	4.60676	5.64156	4.59099	3.86381	4.85563	5.48229	5.36449	2.51661	4.03113	3.38707	3.72968	4.32299	3.35824
BC 5 cm	Mean	78.3333	46.1111	43.4444	27.5556	78.1111	34.7778	30.6667	19.7778	90.6667	73.4444	86.6667	81.5556	71.7778	58.2222
	SD	11.7367	13.4485	16.9566	16.868	11.5914	11.6381	20.2916	15.0231	7.54983	10.3212	10.1612	10.0637	12.969	17.8029
	SEM	3.91223	4.48282	5.65221	5.62265	3.86381	3.87935	6.76387	5.00771	2.51661	3.44041	3.38707	3.35456	4.32299	5.93431
BC Dryshipper	Mean	78.3333	44.2222	33	17.5556	78.1111	32.1111	26	10.6667	90.6667	74.2222	86.6667	74.5556	71.7778	57
	SD	11.7367	10.2564	11.034	10.3091	11.5914	8.65223	12.9711	10.0374	7.54983	12.4376	10.1612	11.6631	12.969	13.435
	SEM	3.91223	3.41881	3.67801	3.43637	3.86381	2.88408	4.32371	3.34581	2.51661	4.14587	3.38707	3.8877	4.32299	4.47834

## Sheet: BotuCrio
Cryosurvival of rhinoceros sperm using ButoCrio plus glycerol and methylformamide
	Live		Acrosome intact		morphology normal		total motility				progressive motility
	pre freeze	post thaw	prefreeze	post thaw	pre freeze	post thaw	native	post thaw 0h	post thaw 1h	post thaw 3h	native	post thaw 0h	post thaw 1h	post thaw 3h
BotuCrio 3 cm
White rhino 1	95	89	86	91	80	81	90	79	74	69	90	71	67	60
Black rhino 1	94	75	73	73	52	48	85	55	47	24	85	32	33	6
Indina rhino 1	92	94	94	90	94	81	90	83	64	16	90	75	62	4
white rhino 2	99	96	88	90	81	84	83	74	75	83	83	70	67	70
white rhino 3	93	93	97	95	83	65	95	92	83	53	95	84	83	15
white rhino 4	92	84	97	94	79	68	90	76	73	37	90	76	60	27
white rhino 5	93	92	95	91	84	76	95	62	59	14	95	61	50	7
white rhino 6	90	90	94	82	70	81	96	81	60	22	96	79	54	1
white rhino 7	81	61	73	80	56	42	85	78	80	28	85	65	70	13
Botu Crio 4 cm
White rhino 1	95	92	86	96	80	86	90	74	75	63	90	68	68	55
Black rhino 1	94	65	73	72	52	46	85	35	14	11	85	17	4	6
Indina rhino 1	92	84	94	93	94	88	90	81	88	67	90	66	85	56
white rhino 2	99	92	88	78	81	70	83	67	77	52	83	55	61	32
white rhino 3	93	91	97	93	83	70	95	80	71	46	95	80	70	26
white rhino 4	92	92	97	88	79	56	90	68	71	55	90	62	64	42
white rhino 5	93	97	95	86	84	71	95	65	68	19	95	63	66	9
white rhino 6	90	91	94	87	70	80	96	79	59	21	96	76	55	10
white rhino 7	81	73	73	82	56	35	85	68	63	24	85	55	50	9
Botu Crio 5 cm
White rhino 1	95	95	89	86	94	76	90	74	68	54	90	67	61	45
Black rhino 1	94	68	73	73	52	52	85	44	40	20	85	26	29	12
Indina rhino 1	92	91	94	87	94	83	90	86	77	68	90	77	68	60
white rhino 2	99	94	88	90	81	78	83	80	79	73	83	75	69	54
white rhino 3	93	85	97	91	83	62	95	74	73	20	95	66	68	4
white rhino 4	92	86	97	88	79	63	90	75	77	39	90	69	71	32
white rhino 5	93	88	95	86	84	74	95	69	61	12	95	67	41	1
white rhino 6	90	90	94	86	70	72	96	75	65	25	96	71	61	8
white rhino 7	81	57	73	80	56	40	85	63	74	3	85	56	53	2
Botu Crio Dryshipper
White rhino 1	95	93	86	92	74	78	90	72	71	41	90	67	65	33
Black rhino 1	94	62	73	78	52	45	85	32	19	21	85	21	11	13
Indina rhino 1	92	69	94	93	94	77	90	68	54	23	90	58	43	5
white rhino 2	99	84	88	84	81	75	83	71	71	68	83	59	60	44
white rhino 3	93	63	97	68	83	56	95	68	52	6	95	66	46	0
white rhino 4	92	75	97	85	79	73	90	68	67	34	90	66	60	30
white rhino 5	93	78	95	77	84	68	95	70	44	39	95	68	41	27
white rhino 6	90	80	94	73	70	84	96	58	50	16	96	58	48	5
white rhino 7	81	63	73	76	56	40	85	76	61	23	85	68	50	12
Summary of means
		total motility				progressive motility				Live		Acrosome intact		morphology normal
		pre freeze	post thaw 0h	post thaw 1h	post thaw 3h	pre freeze	post thaw 0h	post thaw 1h	post thaw 3h	pre freeze	post thaw	prefreeze	post thaw	pre freeze	post thaw
Botu Crio 3 cm	Mean	89.8889	75.5556	68.3333	38.4444	89.8889	68.1111	60.6667	22.5556	92.1111	86	88.5556	87.3333	75.4444	69.5556
	SD	4.8074	11.0805	11.619	24.5515	4.8074	15.2352	14.1067	25.3629	4.85913	11.3137	9.58007	7.34847	13.6758	15.3713
	SEM	1.60247	3.6935	3.87298	8.18384	1.60247	5.0784	4.70225	8.45431	1.61971	3.77124	3.19336	2.44949	4.5586	5.12378
Botu Crio 4 cm	Mean	89.8889	68.5556	65.1111	39.7778	89.8889	60.2222	58.1111	27.2222	92.1111	86.3333	88.5556	86.1111	75.4444	66.8889
	SD	4.8074	13.9921	20.9012	21.0996	4.8074	18.2605	22.558	20.1667	4.85913	10.5594	9.58007	7.737	13.6758	17.9961
	SEM	1.60247	4.66402	6.96707	7.03321	1.60247	6.08682	7.51932	6.72222	1.61971	3.51979	3.19336	2.579	4.5586	5.99871
Botu Crio 5 cm	Mean	89.8889	71.1111	68.2222	34.8889	89.8889	63.7778	57.8889	24.2222	92.1111	83.7778	88.8889	85.2222	77	66.6667
	SD	4.8074	12.0046	12.1735	25.0322	4.8074	15.3849	14.4174	23.7528	4.85913	12.8041	9.53211	5.54026	14.9917	13.8112
	SEM	1.60247	4.00154	4.05784	8.34407	1.60247	5.12829	4.8058	7.91759	1.61971	4.26803	3.17737	1.84675	4.99722	4.60374
Botu Crio Dryshipper	Mean	89.8889	64.7778	54.3333	30.1111	89.8889	59	47.1111	18.7778	92.1111	74.1111	88.5556	80.6667	74.7778	66.2222
	SD	4.8074	13.2077	16.3554	18.0724	4.8074	14.8745	15.8937	15.1804	4.85913	10.7523	9.58007	8.45577	13.5718	15.5706
	SEM	1.60247	4.40258	5.45181	6.02413	1.60247	4.95816	5.29791	5.06013	1.61971	3.58409	3.19336	2.81859	4.52394	5.19021

## Sheet: INRA Freeze
Cryosurvival of rhinoceros sperm using INRA Freeze plus glycerol
	Live		Acrosome intact		morphology normal		motility	total			motility	progressiv
INRA 3 cm	pre freeze	post thaw	prefreeze	post thaw	pre freeze	post thaw	native	post thaw 0h	post thaw 1h	post thaw 3h	native	post thaw 0h	post thaw 1h	post thaw 3h
White rhino 1	91	73	81	76	71	51	85	31	41	39	85	21	28	22
Black rhino 1	92	53	68	60	57	43	50	27	18	28	50	13	8	20
Indina rhino 1	96	69	95	89	94	86	76	48	28	17	76	1	9	3
white rhino 2	96	83	74	72	65	67	81	27	31	20	81	20	25	15
white rhino 3	91	77	91	80	80	53	90	37	19	25	90	28	9	19
white rhino 4	83	81	87	73	66	41	80	21	9	6	80	10	8	2
white rhino 5	95	75	94	85	89	74	90	18	15	11	90	9	8	8
white rhino 6	90	74	94	77	70	74	89	39	34	40	89	37	33	39
white rhino 7	81	64	73	86	56	45	66	32	16	10	66	13	6	1
INRA 4 cm
White rhino 1	91	64	81	65	71	54	85	53	46	15	85	45	35	4
Black rhino 1	92	63	68	70	57	53	50	14	10	9	50	5	4	2
Indina rhino 1	96	51	95	96	94	95	76	28	26	23	76	12	5	8
white rhino 2	96	61	74	73	65	65	81	33	47	22	81	28	37	17
white rhino 3	91	58	91	88	80	70	90	42	39	27	90	33	33	18
white rhino 4	83	59	87	84	66	52	80	30	21	28	80	18	8	5
white rhino 5	95	85	94	88	89	67	90	35	12	34	90	23	5	15
white rhino 6	90	72	94	82	70	66	89	40	30	30	89	37	30	31
white rhino 7	81	53	73	71	56	46	66	29	13	11	66	14	6	4
INRA 5 cm
White rhino 1	91	75	81	74	71	52	85	37	45	36	85	30	32	25
Black rhino 1	92	58	68	63	57	49	50	20	11	15	50	12	7	5
Indina rhino 1	96	63	95	90	94	76	76	23	18	34	76	6	7	12
white rhino 2	96	65	74	66	65	55	81	46	35	19	81	25	21	13
white rhino 3	91	64	91	82	80	61	90	33	34	19	90	15	16	8
white rhino 4	83	77	87	85	66	72	80	31	21	13	80	16	9	5
white rhino 5	95	85	94	81	89	65	90	35	25	21	90	32	21	6
white rhino 6	90	87	94	82	70	72	89	11	38	37	89	9	37	0
white rhino 7	81	52	73	81	56	48	66	23	25	18	66	4	16	10
INRA Dryshipper
White rhino 1	91	72	81	77	71	58	85	26	28	20	85	13	15	7
Black rhino 1	92	49	68	67	57	56	50	15	8	20	50	13	7	16
Indina rhino 1	96	60	95	88	94	81	76	59	4	10	76	27	0	1
white rhino 2	96	64	74	66	65	46	81	46	45	15	81	38	40	9
white rhino 3	91	57	91	89	80	60	90	23	8	4	90	20	6	1
white rhino 4	83	83	87	85	66	64	80	17	14	39	80	10	5	21
white rhino 5	95	76	94	68	89	56	90	9	11	3	90	4	3	3
white rhino 6	90	82	94	84	70	78	89	38	36	33	89	34	33	32
white rhino 7	81	50	73	56	56	44	66	18	14	7	66	6	10	4
Summary of means
		total motility	total			progressive motility				Live		Acrosome intact		morphology normal
		pre freeze	post thaw 0h	post thaw 1h	post thaw 3h	pre freeze	post thaw 0h	post thaw 1h	post thaw 3h	pre freeze	post thaw	prefreeze	post thaw	pre freeze	post thaw
INRA 3 cm	Mean	78.5556	31.1111	23.4444	21.7778	78.5556	16.8889	14.8889	14.3333	90.5556	72.1111	84.1111	77.5556	72	59.3333
	SD	13.2298	9.29307	10.5013	12.2859	13.2298	10.8794	10.5646	12.3491	5.36449	9.18483	10.3976	8.84747	13.2665	16.2711
	SEM	4.67744	3.2856	3.71278	4.34374	4.67744	3.84644	3.73516	4.36606	1.89663	3.24733	3.67612	3.12805	4.69042	5.75272
INRA 4 cm	Mean	78.5556	33.7778	27.1111	22.1111	78.5556	23.8889	18.1111	11.5556	90.5556	62.8889	84.1111	79.6667	72	63.1111
	SD	13.2298	10.8372	14.4087	8.72417	13.2298	12.985	14.987	9.50146	5.36449	10.3374	10.3976	10.3562	13.2665	14.5469
	SEM	4.40994	3.61239	4.80291	2.90806	4.40994	4.32834	4.99568	3.16715	1.78816	3.44579	3.46588	3.45205	4.42217	4.84895
INRA 5 cm	Mean	78.5556	28.7778	28	23.5556	78.5556	16.5556	18.4444	9.33333	90.5556	69.5556	84.1111	78.2222	72	61.1111
	SD	13.2298	10.5211	10.7819	9.40892	13.2298	10.2483	10.6315	7.10634	5.36449	12.0635	10.3976	8.85689	13.2665	10.6823
	SEM	4.40994	3.50705	3.59398	3.13631	4.40994	3.4161	3.54382	2.36878	1.78816	4.02116	3.46588	2.9523	4.42217	3.56076
INRA Dryshipper	Mean	78.5556	27.8889	18.6667	16.7778	78.5556	18.3333	13.2222	10.4444	90.5556	65.8889	84.1111	75.5556	72	60.3333
	SD	13.2298	16.4503	14.2566	12.6271	13.2298	12.2168	13.9623	10.5843	5.36449	12.9754	10.3976	11.7379	13.2665	12.5897
	SEM	4.40994	5.48342	4.75219	4.20904	4.40994	4.07226	4.65408	3.52811	1.78816	4.32513	3.46588	3.91263	4.42217	4.19656

## Sheet: Seminal plasma removed
Freezing rhincoeroes sperm in BotuCrio with or without seminal plasma
	total motility			progressive motility
	diluted	post thaw 0h		diluted	post thaw 0h		Live	post thaw		Acrosome intact	post thaw		morphology normal	post thaw
		seminal plasma	plasma removed		seminal plasma	plasma removed	diluted	seminal plasma	plasma removed	diluted	seminal plasma	plasma removed	diluted	seminal plasma	plasma removed
whtie rhino 8	90	78	77	90	67	0	100	79	87	90	67	73	91	84	89
whtie rhino 9	85	54	74	85	46	67	94	93	94	87	82	71	98	87	92
black rhino 2	95	65	55	95	59	44	96	97	96	92	74	73	91	92	90
black rhino 3	90	67	50	90	56	25	89	95	94	88	84	83	91	68	70
Indian rhino 1	95	79	70	95	62	65	96	93	89	95	93	88	98	92	94
mean	91	68.6	65.2	91	58	40.2	95	91.4	92	90.4	80	77.6	93.8	84.6	87
SD	4.1833	10.3102	11.9875	4.1833	7.84219	28.2613	4	7.12741	3.80789	3.20936	9.92472	7.46994	3.83406	9.88939	9.69536
SEM	1.87083	4.61086	5.36097	1.87083	3.50714	12.6388	1.78885	3.18748	1.70294	1.43527	4.43847	3.34066	1.71464	4.42267	4.3359
